# Supplementary material for: Oxalate deposition in renal allograft biopsies within 3 months after transplantation is associated with allograft dysfunction
Source: PLoS One. 2019 Apr 16;14(4):e0214940. doi: 10.1371/journal.pone.0214940 (PMC6467373; doi:10.1371/journal.pone.0214940)
Supplement: S1 File — (XLSX) [file pone.0214940.s001.xlsx]

## Sheet: spss data review plos one
Number of Tx	RRT	Dialysis	duration dialysis months	donor age	Seks	Failure	Time after Tx (months)	Failure3M	Failure1Y	age recipient	donor type	LIPM	Diabetes	transplantectomy	CaOx in transplantectomy	transplantectomy within 3 months	number of biopsies 3months	histology3mnd yes/no	Biopsy3months without transplantectomy yes/no	Diagnosecat3mnd	CaOxtotal3months	CaOxyes/no3months	CaOx yes/no 3 months without Tx	time to first biopsy 3 months	CaOxtotaal3mnd1jaarcat	creatEND	creatM3	creatY1	creatY2	CIPH	CIPM	CIPMtot	WIP1	WIP2	DGF	time to first biopsy overall	creat at first biopsy	MDRD first biopsy	best creat before biopsy	bestMDRD
1	CAPD	PD	10.495	46	M	F	0	1	1	64	N3	2	Y	yes	yes	no	1	1	1	ATN	1	1	0	27	1	#NULL!	#NULL!	#NULL!	#NULL!	15	14	914	25	27	1	27	362	14	118	56
1	HEMO	HD	4.85149	49	V	F	0.39604	1	1	47	LN	1	N	yes	yes	yes	1	1	1	R	1	1	1	4	1	683	#NULL!	#NULL!	#NULL!	3	8	188	3	20	0	4	807	5	305	15
1	HEMO	HD	8.44884	41	M	F	0.231023	1	1	29	LN	1	N	yes	yes	yes	1	1	1	R	1	1	0	2	1	1218	#NULL!	#NULL!	#NULL!	2	28	148	2	19	0	2	807	7	807	7
2	TRANS		0	57	V	F	5.31353	0	1	28	LR	1		yes	no	no	3	1	1	R	0	0	0	5	0	#NULL!	256	#NULL!	#NULL!	3	3	183	2	27	0	5	175	34	164	35
1	GEEN		0	69	M	F	9.33993	0	1	45	LR	1	N	yes	no	no	1	1	1	R	0	0	0	8	0	344	183	#NULL!	#NULL!	2	12	132	1	18	0	8	196	34	186	37
4	HEMO	HD	9.40594	58	V	F	8.31683	0	1	42	HB	2	N				1	1	1	R	1	1	1	38	1	436	139	#NULL!	#NULL!	17	35	1055	1	31	0	38	184	29	85	73
1	GEEN		0	43	M		24.8515	0	0	45	LR	1	N				1	1	1	R	#NULL!	0	0	64	0	#NULL!	104	93	#NULL!	2	2	122	3	13	0	64	107	72	89	90
1	CAPD	PD	43.0363	55	M		22.9703	0	0	64	N3	2	N				2	1	1	R	1	1	1	8	1	#NULL!	248	266	#NULL!	17	11	1031	19	36	1	8	1009	4	1009	4
1	GEEN		0	66	V		17.8548	0	0	62	LN	1	N				1	1	1	R	#NULL!	0	0	71	0	#NULL!	115	106	#NULL!	2	18	138	3	18	0	71	114	45	91	58
2	CAPD	PD	10.198	55	M	F	23.8614	0	0	54	LN	1	N				1	1	1	R	2	1	1	65	1	#NULL!	213	231	#NULL!	2	25	145	3	17	0	65	249	24	191	33
5	HEMO	HD	189.175	61	M		30.5941	0	0	41	LN	1	N				1	1	1	R	#NULL!	0	0	7	0	#NULL!	175	151	145	5	0	300	3	28	0	7	231	29	196	36
1	CAPD	PD	29.934	64	V		27.3267	0	0	65	LN	1	N				1	1	1	R	#NULL!	0	0	5	0	#NULL!	103	129	125	2	0	120	1	19	0	5	162	29	110	46
1	CAPD	PD	10.066	54	M		26.9307	0	0	25	LR	1	N				1	1	1	R	1	1	1	92	1	#NULL!	121	131	#NULL!	2	16	136	2	13	0	92	140	60	110	80
1	HEMO	HD	37.5908	24	M		13.6304	0	0	37	HB	2	N				2	1	1	R	1	1	1	40	1	#NULL!	149	154	#NULL!	8	9	489	1	22	0	40	204	35	113	71
1	HEMO	HD	9.0099	63	V		23.1683	0	0	62	LN	1	N				1	1	1	R	#NULL!	0	0	5	0	#NULL!	110	100	#NULL!	2	24	144	4	16	0	5	184	25	184	25
1	HEMO	HD	37.2607	57	M	F	16.3696	0	0	63	N3	2	Y				1	1	1	R	3	1	1	12	1	#NULL!	170	237	#NULL!	8	19	499	16	31	1	12	558	9	558	9
1	HEMO	HD	24.9505	59	M		25.7426	0	0	57	N3	2	N				2	1	1	R	#NULL!	0	0	7	0	#NULL!	152	157	#NULL!	16	18	978	18	23	1	7	462	11	462	11
1	HEMO	HD	6.9637	67	M	F	9.73597	0	1	65	LN	1	Y				1	1	1	R	#NULL!	0	0	8	0	#NULL!	180	#NULL!	#NULL!	2	45	165	3	23	1	8	882	5	505	10
1	HEMO	HD	12.5083	33	V		25.6766	0	0	59	LR	1	Y				1	1	1	R	#NULL!	0	0	10	0	#NULL!	100	102	#NULL!	2	36	156	5	18	0	10	138	36	95	57
1	HEMO	HD	37.3267	75	M		14.8845	0	0	66	HB	2	N				1	1	1	R	#NULL!	0	0	7	0	#NULL!	209	256	#NULL!	13	39	819	0	21	1	7	395	13	395	13
1	HEMO	HD	11.4851	60	V		34.5215	0	0	35	LR	1	N				3	1	1	R	#NULL!	0	0	7	0	#NULL!	106	137	140	1	44	104	1	17	0	7	131	45	96	66
2	HEMO	HD	0.990099	44	M		21.5842	0	0	58	LN	1	N				1	1	1	R	#NULL!	0	0	5	0	#NULL!	140	236	#NULL!	2	25	145	5	20	0	5	198	31	180	35
1	HEMO	HD	68.5809	61	V	D	25.3135	0	0	64	N3	2	N				1	1	1	R	#NULL!	0	0	8	0	#NULL!	214	174	#NULL!	12	20	740	17	24	1	8	471	8	474	8
1	HEMO	HD	21.4191	75	V		25.8416	0	0	70	N3	2	N				1	1	1	R	#NULL!	0	0	8	0	#NULL!	167	132	#NULL!	7	14	434	12	19	1	8	607	6	607	6
1	CAPD	PD	19.67	68	V		19.0759	0	0	40	LN	1	N				1	1	1	R	#NULL!	0	0	7	0	#NULL!	148	120	#NULL!	2	35	155	3	29	0	7	334	14	334	14
7	HEMO	HD	99.0099	38	M		33.8614	0	0	35	LR	1	N				2	1	1	R	#NULL!	0	0	8	0	#NULL!	103	106	119	3	36	216	2	21	0	8	141	55	141	55
1	HEMO	HD	28.2838	77	M	D	13.4653	0	0	79	HB	2	Y				1	1	1	R	#NULL!	0	0	14	0	#NULL!	229	458	#NULL!	20	38	1238	0	24	1	14	383	12	383	12
2	HEMO	HD	13.0363	74	M	D	24.3234	0	0	65	LN	1	Y				1	1	1	R	#NULL!	0	0	7	0	#NULL!	108	108	108	3	41	221	2	35	0	7	215	27	149	42
3	HEMO	HD	11.3531	30	M		22.2112	0	0	71	N3	2	Y				1	1	1	R	#NULL!	0	0	10	0	#NULL!	141	131	#NULL!	18	56	1136	4	14	1	10	682	6	682	6
1	GEEN		0	60	M		22.5413	0	0	44	LN	1	N				2	1	1	R	#NULL!	0	0	3	0	#NULL!	215	207	#NULL!	2	32	152	3	20	0	3	367	16	325	19
1	HEMO	HD	21.6832	55	V		33.1683	0	0	54	LN	1	Y				2	1	1	R	5	1	1	6	1	#NULL!	123	102	102	2	35	155	2	20	0	6	199	24	122	43
1	HEMO	HD	25.5776	86	M		30.495	0	0	39	HB	2	N				1	1	1	R	#NULL!	0	0	6	0	#NULL!	234	270	312	20	35	1235	0	23	1	6	979	5	979	5
1	GEEN		0	51	M		33.7954	0	0	55	LN	1	N				3	1	1	R	#NULL!	0	0	68	0	#NULL!	152	129	126	2	38	158	2	14	0	68	153	43	108	66
2	HEMO	HD	59.3069	50	M		21.3861	0	0	59	LN	1	N				2	1	1	R	5	1	1	2	1	#NULL!	171	128	#NULL!	2	19	139	3	16	0	2	798	6	247	24
1	CAPD	PD	33.6304	74	V		13.7624	0	0	45	LN	1	N				1	1	1	R	#NULL!	0	0	9	0	#NULL!	176	169	#NULL!	3	20	200	3	19	0	9	241	20	241	20
1	CAPD	PD	16.9637	33	V		25.2475	0	0	48	LR	1	N				2	1	1	R	#NULL!	0	0	4	0	#NULL!	120	120	115	2	37	157	7	14	0	4	173	30	135	40
1	GEEN		0	53	M		33.6304	0	0	53	LN	1	N				1	1	1	R	#NULL!	0	0	7	0	#NULL!	187	164	199	2	15	135	2	17	0	7	150	45	139	50
1	CAPD	PD	28.9769	54	M		12.8383	0	0	28	LN	1	N				1	1	1	R	5	1	1	3	1	#NULL!	154	168	#NULL!	2	20	140	3	23	1	3	1357	4	1266	4
1	GEEN		0	42	M		27.3927	0	0	41	LN	1	N				2	1	1	R	#NULL!	0	0	8	0	#NULL!	164	152	169	2	16	136	4	13	0	8	160	45	123	62
1	CAPD	PD	24.2574	52	M	D	10.6601	0	0	66	LN	1	N				1	1	1	R	#NULL!	0	0	6	0	#NULL!	186	190	#NULL!	2	12	132	5	21	0	6	295	18	297	18
2	HEMO	HD	0.39604	36	V		29.934	0	0	61	LN	1	N				1	1	1	R	#NULL!	0	0	9	0	#NULL!	103	129	113	2	23	143	2	20	0	9	89	60	82	67
2	GEEN		0	44	M		25.4785	0	0	39	LN	1	N				1	1	1	R	#NULL!	0	0	6	0	#NULL!	135	129	#NULL!	2	15	135	2	18	0	6	172	42	172	42
1	HEMO	HD	16.4356	53	M		27.7888	0	0	31	LR	1	N				2	1	1	R	#NULL!	0	0	13	0	#NULL!	177	163	166	2	47	167	3	20	0	13	208	36	182	42
1	CAPD	PD	15.7096	58	M		14.0264	0	0	62	N3	2	N				1	1	1	R	#NULL!	0	0	14	0	#NULL!	170	159	#NULL!	13	46	826	18	26	0	14	342	16	288	19
1	HEMO	HD	46.3696	67	M		31.0891	0	0	69	LN	1	N				1	1	1	R	#NULL!	0	0	3	0	#NULL!	128	126	150	3	28	208	2	27	0	3	423	12	353	14
1	GEEN		0	59	V		17.8548	0	0	47	LN	1	N				1	1	1	R	#NULL!	0	0	92	0	#NULL!	133	103	#NULL!	2	52	172	3	16	0	92	133	41	116	48
1	HEMO	HD	39.3069	35	V		24.8185	0	0	42	HB	2	N				1	1	1	R	#NULL!	0	0	7	0	#NULL!	111	100	#NULL!	18	42	1122	0	17	1	7	955	4	955	4
1	HEMO	HD	3.20132	62	V		25.3135	0	0	39	LN	1	N				2	1	1	R	2	1	1	6	1	#NULL!	156	#NULL!	#NULL!	2	3	123	1	13	0	6	208	25	158	35
1	HEMO	HD	13.0693	55	M		20.099	0	0	59	N3	2	N				1	1	1	R	3	1	1	13	1	#NULL!	130	122	#NULL!	15	17	917	26	29	1	13	303	19	303	19
1	GEEN		0	38	V	D	12.7723	0	0	56	LN	1	N				2	1	1	R	#NULL!	0	0	19	0	#NULL!	121	60	#NULL!	2	33	153	1	19	0	19	344	12	148	34
1	GEEN		0	68	V		26.4686	0	0	41	LR	1	N				1	1	1	R	#NULL!	0	0	10	0	#NULL!	138	159	#NULL!	2	22	142	2	16	0	10	167	33	128	45
2	HEMO	HD	1.65017	24	M		19.0099	0	0	30	LN	1	N				2	1	1	R	#NULL!	0	0	6	0	#NULL!	106	117	#NULL!	2	41	161	2	19	0	6	124	57	124	67
1	HEMO	HD	49.0099	64	M		15.3795	0	0	58	LN	1	N				2	1	1	R	17	1	1	2	1	#NULL!	176	149	#NULL!	2	35	155	4	26	1	2	943	5	247	5
1	CAPD	PD	15.0495	60	M	D	0.29703	2	2	54	LN	1	Y				1	1	1	R	#NULL!	0	0	5	0	#NULL!	#NULL!	#NULL!	#NULL!	3	15	195	3	26	0	5	233	25	203	30
1	GEEN		0	48	M		29.637	0	0	21	LR	1	N				1	1	1	R	#NULL!	0	0	5	0	#NULL!	133	122	137	2	23	143	2	24	0	5	183	44	183	44
1	HEMO	HD	19.2739	56	M		30.066	0	0	40	LN	1	N				1	1	1	R	#NULL!	0	0	#NULL!	0	#NULL!	152	148	179	2	33	153	1	24	0	6	197	36	134	57
1	HEMO	HD	23.8944	66	M		18.4818	0	0	75	N3	2	Y				2	1	1	R	#NULL!	0	0	10	0	#NULL!	278	195	#NULL!	9	7	547	15	23	1	10	1055	4	1055	4
1	GEEN		0	63	V		33.3993	0	0	61	LN	1	Y				1	1	1	R	#NULL!	0	0	2	0	#NULL!	144	113	189	2	32	152	4	27	0	2	313	13	210	21
3	HEMO	HD	41.8812	16	V		30.9571	0	0	26	N3	2	N				2	1	1	R	18	1	1	11	1	#NULL!	83	87	107	12	22	742	21	22	1	11	697	10	697	10
1	CAPD	PD	30.066	55	M		27.8548	0	0	73	N3	2	Y				2	1	1	R	#NULL!	0	0	9	0	#NULL!	197	209	#NULL!	6	33	393	16	26	1	9	434	11	382	13
2	HEMO	HD	28.0858	31	M		15.9406	0	0	37	HB	2	N				1	1	1	R	#NULL!	0	0	5	0	#NULL!	119	150	#NULL!	14	35	875	0	30	1	5	1186	4	1186	4
1	HEMO	HD	22.2772	69	M	F	0	0	1	72	HB	2	N				3	1	1	R	#NULL!	0	0	11	0	493	493	#NULL!	#NULL!	8	1	481	0	25	1	11	498	9	498	9
1	HEMO	HD	30.5611	60	M		27.7228	0	0	55	N3	2	N				2	1	1	R	#NULL!	0	0	5	0	#NULL!	184	185	#NULL!	11	44	704	14	24	1	5	644	8	401	14
1	HEMO	HD	12.3432	60	V		14.0264	0	0	50	N3	2	N				1	1	1	R	#NULL!	0	0	8	0	#NULL!	128	148	#NULL!	13	27	807	11	29	1	8	834	4	834	4
2	HEMO	HD	25.9406	15	M		19.703	0	0	67	N3	2	Y				1	1	1	R	#NULL!	0	0	5	0	#NULL!	137	142	#NULL!	14	0	840	17	28	1	5	1080	4	1080	4
1	HEMO	HD	41.1551	52	V	D	3.06931	0	2	72	N3	2	N				1	1	1	R	#NULL!	0	0	14	0	122	122	#NULL!	#NULL!	14	53	893	14	16	1	14	525	7	525	7
1	HEMO	HD	21.6502	37	M		15.5116	0	0	47	LN	1	N				1	1	1	R	#NULL!	0	0	5	0	#NULL!	152	176	#NULL!	2	35	155	6	20	0	5	239	27	239	27
1	GEEN		0	40	M		24.5545	0	0	39	LN	1	N				3	1	1	R	#NULL!	0	0	5	0	#NULL!	179	162	#NULL!	1	59	119	3	15	0	5	217	32	191	37
2	HEMO	HD	7.45875	71	V		15.5446	0	0	48	HB	2	N				1	1	1	R	#NULL!	0	0	1	0	#NULL!	119	140	#NULL!	9	33	573	0	26	0	1	743	5	743	5
1	GEEN		0	61	M		13.5314	0	0	69	LN	1	N				1	1	1	R	#NULL!	0	0	9	0	#NULL!	141	135	#NULL!	2	32	152	1	23	0	9	197	29	197	29
1	HEMO	HD	26.8977	68	M		25.9076	0	0	76	LN	1	N				1	1	1	overig	#NULL!	0	0	13	0	#NULL!	163	167	#NULL!	2	5	125	4	32	1	13	279	18	279	18
1	HEMO	HD	5.64356	48	V		34.2574	0	0	49	LN	1	N				1	1	1	overig	#NULL!	0	0	4	0	#NULL!	140	160	150	2	1	121	1	18	0	4	128	42	99	58
1	GEEN		0	57	M		19.4719	0	0	60	LN	1	Y				1	1	1	overig	#NULL!	0	0	6	0	#NULL!	131	157	#NULL!	2	52	172	1	29	0	6	131	51	112	61
2	HEMO	HD	4.52145	59	M		28.0858	0	0	48	LN	1	N				1	1	1	overig	2	1	1	30	1	#NULL!	181	185	174	2	12	132	4	17	0	30	562	9	168	41
1	HEMO	HD	83.5644	63	M		25.5446	0	0	66	LN	1	N				2	1	1	overig	7	1	1	8	1	#NULL!	165	158	#NULL!	2	36	156	5	30	0	8	154	39	119	55
1	GEEN		0	66	M		18.2838	0	0	52	LN	1	N				1	1	1	overig	#NULL!	0	0	7	0	#NULL!	176	178	#NULL!	2	32	152	3	21	0	7	184	36	169	39
3	TRANS		0	52	M	F	3.36634	0	0	57	LR	1	N				3	1	1	overig	#NULL!	0	0	18	0	#NULL!	336	#NULL!	#NULL!	2	43	163	4	42	0	18	207	30	207	30
1	CAPD	PD	24.6865	25	M		19.3069	0	0	70	LN	1	N				3	1	1	overig	#NULL!	0	0	9	0	#NULL!	129	160	#NULL!	2	30	150	5	18	0	9	169	35	146	41
1	HEMO	HD	45.3135	73	M		26.6667	0	0	71	LN	1	N				1	1	1	geen	#NULL!	0	0	8	0	#NULL!	211	179	#NULL!	3	33	213	4	20	0	8	217	25	217	25
1	GEEN		0	63	M		23.4653	0	0	61	LN	1	N				1	1	1	geen	#NULL!	0	0	#NULL!	0	#NULL!	142	150	#NULL!	2	29	149	2	15	0	92	136	48	111	61
1	GEEN		0	55	V	N	34.8845	0	0	25	LR	1	N				1	1	1	geen	#NULL!	0	0	66	0	#NULL!	147	182	225	2	14	134	1	14	0	66	105	64	91	76
3	TRANS		0	63	V		20.495	0	0	61	N3	2	N				1	1	1	geen	#NULL!	0	0	9	0	#NULL!	123	167	#NULL!	15	1	901	18	20	0	9	228	19	228	19
1	GEEN		0	59	M		17.4587	0	0	57	LR	1	N				1	1	1	geen	5	1	1	63	1	#NULL!	155	176	#NULL!	2	3	123	3	18	0	63	165	39	134	50
1	GEEN		0	59	M		13.6964	0	0	44	LN	1	N				2	1	1	geen	#NULL!	0	0	8	0	#NULL!	149	132	#NULL!	2	1	121	2	14	0	8	115	66	110	70
1	CAPD	PD	7.12871	35	M		25.9406	0	0	36	LR	1	N				1	1	1	geen	#NULL!	0	0	5	0	#NULL!	120	150	#NULL!	2	18	138	2	24	0	5	134	58	130	61
1	CAPD	PD	3.20132	64	M		35.4455	0	0	27	LR	1	N				1	1	1	geen	#NULL!	0	0	7	0	#NULL!	272	225	214	2	6	126	5	14	0	7	319	22	319	22
1	CAPD	PD	11.9472	46	V		27.3597	0	0	48	LN	1	N				1	1	1	geen	#NULL!	0	0	29	0	#NULL!	164	168	172	2	23	143	2	18	0	29	175	29	136	40
1	HEMO	HD	42.8713	66	V		17.9868	0	0	74	N3	2	N				3	1	1	geen	1	1	1	9	1	#NULL!	270	203	#NULL!	11	1	661	11	23	1	9	584	6	584	6
1	CAPD	PD	20.5611	46	M		14.6865	0	0	55	LN	1	N				1	1	1	geen	#NULL!	0	0	41	0	#NULL!	171	#NULL!	#NULL!	2	40	160	2	16	0	41	185	35	128	54
1	GEEN		0	60	V		28.0198	0	0	64	LR	1	Y				1	1	1	geen	#NULL!	0	0	13	0	#NULL!	127	107	#NULL!	2	10	130	3	23	0	13	258	16	82	65
1	HEMO	HD	20.6271	82	M		33.7954	0	0	73	HB	2	N				1	1	1	geen	#NULL!	0	0	29	0	#NULL!	123	147	166	15	59	959	0	17	0	29	207	27	130	47
1	GEEN		0	39	M		23.4323	0	0	45	LR	1	N				1	1	1	geen	#NULL!	0	0	83	0	#NULL!	136	109	#NULL!	2	24	144	4	20	0	83	125	60	101	77
1	HEMO	HD	25.9736	66	M		16.3036	0	0	71	HB	2	Y				1	1	1	geen	#NULL!	0	0	55	0	#NULL!	139	159	#NULL!	13	3	783	0	23	0	55	161	37	130	47
1	CAPD	PD	10.8911	59	V		20.6601	0	0	63	N3	2	N				1	1	1	geen	#NULL!	0	0	13	0	#NULL!	88	113	#NULL!	11	5	665	11	20	1	13	151	31	100	52
1	HEMO	HD	10.9241	38	V		27.0627	0	0	62	LR	1	N				1	1	1	geen	#NULL!	0	0	11	0	#NULL!	99	100	#NULL!	2	14	134	4	13	0	11	99	53	68	83
1	HEMO	HD	26.7327	50	V		29.538	0	0	62	HB	2	N				1	1	1	geen	#NULL!	0	0	5	0	#NULL!	94	120	131	14	5	845	0	19	0	5	533	7	369	11
2	TRANS		0	55	M		31.2871	0	0	27	LR	1	N				1	1	1	geen	1	1	1	76	1	#NULL!	125	128	118	2	14	134	3	22	0	76	132	63	103	85
1	GEEN		0	73	M		31.3201	0	0	70	LR	1	N				1	1	1	geen	#NULL!	0	0	12	0	#NULL!	137	121	126	2	#NULL!	120	3	16	0	12	144	42	117	54
1	GEEN		0	56	M		26.1716	0	0	64	LN	1	N				2	1	1	geen	#NULL!	0	0	5	0	#NULL!	175	172	#NULL!	2	16	136	2	24	0	5	179	34	179	34
1	GEEN		0	59	V		14.8515	0	0	59	LN	1	N				1	1	1	geen	#NULL!	0	0	5	0	#NULL!	134	122	#NULL!	2	36	156	1	13	0	5	122	42	104	51
1	HEMO	HD	46.0396	70	V		14.8515	0	0	57	LN	1	N				1	1	1	geen	#NULL!	0	0	4	0	#NULL!	104	99	#NULL!	2	0	120	2	21	0	4	327	13	327	13
1	HEMO	HD	18.5479	73	M		31.2541	0	0	75	HB	2	N				1	1	1	geen	#NULL!	0	0	12	0	#NULL!	178	184	171	14	42	882	0	16	0	12	200	27	163	35
1	GEEN		0	57	V	D	4.29043	0	2	63	N3	2	Y				1	1	1	geen	#NULL!	0	0	63	0	#NULL!	129	#NULL!	#NULL!	12	2	722	15	27	0	63	129	41	55	102
1	GEEN		0	67	V		22.9703	0	0	35	LR	1	N				1	1	1	geen	#NULL!	0	0	68	0	#NULL!	135	124	#NULL!	2	14	134	3	18	0	68	130	46	100	63
1	HEMO	HD	8.58086	64	V		20.396	0	0	45	LR	1	Y				1	1	1	geen	#NULL!	0	0	12	0	#NULL!	140	153	#NULL!	2	35	155	3	26	0	12	176	30	115	50
1	HEMO	HD	13.2673	63	M		12.8383	0	0	49	LR	1	N				2	1	1	geen	#NULL!	0	0	9	0	#NULL!	158	156	#NULL!	1	45	105	4	24	0	9	166	41	166	41
1	CAPD	PD	20.264	43	V		28.0198	0	0	45	LN	1	N				1	1	1	geen	#NULL!	0	0	22	0	#NULL!	134	154	#NULL!	3	31	211	2	32	0	22	199	26	174	30
1	CAPD	PD	10.231	37	M		35.1815	0	0	58	LN	1	N				1	1	1	geen	#NULL!	0	0	5	0	#NULL!	124	125	127	2	11	131	3	18	0	5	153	43	134	50
2	TRANS		0	69	M		35.4785	0	0	71	LN	1	Y				1	1	1	geen	#NULL!	0	0	16	0	#NULL!	171	188	150	2	53	173	5	24	0	16	185	31	127	49
4	GEEN		0	26	M		34.2904	0	0	59	LR	1	N				1	1	1	geen	#NULL!	0	0	51	0	#NULL!	126	133	129	2	20	140	4	15	0	51	158	41	112	62
1	HEMO	HD	7.39274	43	V		16.2376	0	0	38	LN	1	N				1	1	1	geen	#NULL!	0	0	5	0	#NULL!	89	87	#NULL!	2	26	146	5	21	0	5	164	34	155	36
1	HEMO	HD	58.4488	66	V		12.5743	0	0	73	HB	2	N				1	1	1	geen	#NULL!	0	0	47	0	#NULL!	113	98	#NULL!	5	51	351	1	21	0	47	124	37	82	61
2	HEMO	HD	63.0693	58	M		17.3927	0	0	47	N3	2	N				2	1	1	geen	#NULL!	0	0	7	0	#NULL!	298	381	#NULL!	13	51	831	12	22	1	7	539	10	539	10
1	GEEN		0	56	M		14.8515	0	0	65	LN	1	N				1	1	1	geen	#NULL!	0	0	5	0	#NULL!	157	156	#NULL!	1	54	114	1	13	0	5	180	33	180	33
1	GEEN		0	77	M		33.1683	0	0	45	LR	1	N				1	1	1	ATN	#NULL!	0	0	44	0	#NULL!	183	198	217	1	52	112	4	35	0	44	188	36	148	49
1	CAPD	PD	23.4983	68	M		20.5611	0	0	70	N3	2	N				2	1	1	ATN	#NULL!	0	0	83	0	#NULL!	363	449	#NULL!	11	33	693	15	50	1	83	348	14	318	16
1	HEMO	HD	80.297	19	M		27.1617	0	0	68	N3	2	N				1	1	1	ATN	#NULL!	0	0	3	0	#NULL!	95	136	130	13	57	837	20	22	1	3	481	10	481	10
1	HEMO	HD	50.8581	17	V		14.8185	0	0	46	N3	2	N				1	1	1	ATN	#NULL!	0	0	6	0	#NULL!	91	127	#NULL!	9	23	563	13	16	1	6	751	5	751	5
1	HEMO	HD	2.64026	61	M		14.4554	0	0	68	LR	1	N				1	1	1	ATN	5	1	1	6	1	#NULL!	131	151	#NULL!	2	10	130	2	10	1	6	707	6	600	8
1	HEMO	HD	45.1815	55	M		14.0594	0	0	46	N3	2	N				1	1	1	ATN	#NULL!	0	0	9	0	#NULL!	120	128	#NULL!	13	34	814	3	19	0	9	201	33	197	34
2	HEMO	HD	23.0693	72	M		34.5545	0	0	59	LN	1	N				1	1	1	ATN	#NULL!	0	0	24	0	#NULL!	175	181	169	2	29	149	2	22	0	24	141	47	108	64
1	HEMO	HD	50.132	66	M		25.0825	0	0	67	LN	1	Y				1	1	1	ATN	#NULL!	0	0	3	0	#NULL!	150	142	#NULL!	2	53	173	5	17	1	3	582	8	375	14
1	HEMO	HD	6.9967	55	V		16.6667	0	0	69	LN	1	Y				1	1	1	ATN	#NULL!	0	0	13	0	#NULL!	93	75	#NULL!	2	37	157	2	16	0	13	96	52	68	79
1	GEEN		0	61	M		26.2046	0	0	55	LR	1	N				2	1	1	ATN	#NULL!	0	0	6	0	#NULL!	222	207	#NULL!	2	#NULL!	120	6	16	0	6	214	29	207	30
1	HEMO	HD	22.1122	53	M		31.0561	0	0	30	HB	2	N				1	1	1	ATN	14	1	1	50	1	#NULL!	223	244	215	20	23	1223	0	26	1	50	346	19	256	28
1	GEEN		0	36	M	D	6.33663	0	2	61	HB	2	N				1	1	1	ATN	1	1	1	17	1	#NULL!	172	#NULL!	#NULL!	8	35	515	0	12	0	17	152	42	110	62
1	CAPD	PD	14.8845	50	M		19.868	0	0	70	HB	2	N				1	1	1	ATN	1	1	1	90	1	#NULL!	185	138	#NULL!	8	38	518	0	25	0	90	186	31	152	39
1	HEMO	HD	80.231	82	M		33.3003	0	0	59	HB	2	N				1	1	1	ATN	#NULL!	0	0	10	0	#NULL!	189	178	205	11	17	677	2	25	1	10	886	5	886	5
1	GEEN		0	56	M		16.6337	0	0	64	HB	2	N				1	1	1	ATN	#NULL!	0	0	19	0	#NULL!	171	180	#NULL!	14	40	880	0	15	0	19	252	22	196	30
1	CAPD	PD	9.967	34	M		17.4587	0	0	32	N3	2	N				1	1	1	ATN	#NULL!	0	0	70	0	#NULL!	249	188	#NULL!	8	18	498	13	13	0	70	198	37	196	38
1	GEEN		0	60	V		13.6634	0	0	59	LN	1	N				1	1	1	ATN	#NULL!	0	0	27	0	#NULL!	146	153	#NULL!	2	10	130	2	21	0	27	201	23	122	42
1	CAPD	PD	6.89769	51	V		13.2343	0	0	19	LR	1	N				1	1	1	ATN	#NULL!	0	0	90	0	#NULL!	77	73	#NULL!	2	6	126	3	14	0	90	77	84	39	90
1	CAPD	PD	18.0858	77	M	D	2.34323	2	2	65	HB	2	N				2	1	1	ATN	11	1	1	10	1	536	#NULL!	#NULL!	#NULL!	9	10	550	0	30	1	10	670	7	670	7
1	GEEN		0	51	M		15.3465	0	0	53	LN	1	N				1	1	1	ATN	#NULL!	0	0	6	0	#NULL!	128	120	#NULL!	2	22	142	5	19	0	6	1171	4	1171	4
1	HEMO	HD	26.4026	73	V	F	2.50825	1	1	65	HB	2	N				1	1	1	ATN	1	1	1	27	1	#NULL!	#NULL!	#NULL!	#NULL!	11	8	668	0	20	0	27	301	13	134	36
1	GEEN		0	58	V		35.4785	0	0	67	LR	1	N				1	1	1	ATN	#NULL!	0	0	72	0	#NULL!	167	156	154	2	9	129	4	16	0	72	173	28	108	46
1	HEMO	HD	27.2277	72	M		22.1122	0	0	72	HB	2	N				1	1	1	ATN	13	1	1	8	1	#NULL!	160	126	#NULL!	10	12	612	0	17	1	8	682	6	682	6
1	HEMO	HD	43.3003	71	V		14.6205	0	0	72	LN	1	N				1	1	1	ATN	#NULL!	0	0	8	0	#NULL!	131	117	#NULL!	2	27	147	1	12	0	8	145	31	131	35
1	GEEN		0	53	M		12.5743	0	0	53	LN	1					2	1	1	ATN	#NULL!	0	0	5	0	#NULL!	189	167	#NULL!	2	23	143	1	22	0	5	168	37	159	42
1	GEEN		0	63	M		31.5842	0	0	59	LN	1	Y				1	1	1	ATN	#NULL!	0	0	67	0	#NULL!	253	234	243	2	30	150	2	23	0	67	243	24	211	29
1	GEEN		0	51	M		32.6733	0	0	77	LR	1	N				1	1	1	ATN	#NULL!	0	0	3	0	#NULL!	132	136	138	2	47	167	4	20	0	3	284	18	132	45
1	GEEN		0	49	M		15.0825	0	0	55	LN	1	N				1	1	1	ATN	#NULL!	0	0	8	0	#NULL!	129	111	#NULL!	1	54	114	6	16	0	8	150	45	123	57
#NULL!	HEMO	HD	10.363	57	V		30.132	0	0	63	N3	2	Y				2	1	1	ATN	#NULL!	0	0	13	0	#NULL!	134	87	101	15	14	914	20	26	0	13	242	18	169	27
2	GEEN		0	45	M		25.0825	0	0	41	LN	1	N				1	1	1	ATN	#NULL!	0	0	55	0	#NULL!	158	139	#NULL!	2	4	124	4	19	0	55	147	50	136	55
1	CAPD	PD	26.3366	57	M		23.8614	0	0	59	N3	2	N				1	1	1	ATN	#NULL!	0	0	8	0	#NULL!	171	144	#NULL!	8	11	491	15	28	1	8	1016	4	1016	4
1	CAPD	PD	91.8152	39	V		22.7063	0	0	54	LN	1	N				1	1	1	ATN	#NULL!	0	0	34	0	#NULL!	73	71	#NULL!	1	54	114	2	17	0	34	100	55	55	102
1	HEMO	HD	39.2409	64	M		31.5842	0	0	42	HB	2	Y				1	1	1	ATN	#NULL!	0	0	9	0	#NULL!	156	147	159	11	6	666	0	21	1	9	650	8	650	8
1	CAPD	PD	50.6601	59	M		25.0165	0	0	48	LN	1	N				1	1	1	ATN	#NULL!	0	0	6	0	#NULL!	119	98	#NULL!	2	58	178	4	22	0	6	234	27	234	27
1	HEMO	HD	32.9043	74	V		18.9439	0	0	73	HB	2	Y				1	1	1	ATN	#NULL!	0	0	27	0	#NULL!	163	148	#NULL!	9	42	582	0	20	0	27	169	26	130	35
1	HEMO	HD	26.3036	55	V	F	0	1	1	60	N3	2	Y	yes	no	yes	0	1	0	R	#NULL!	0	0	1	0	#NULL!	141	#NULL!	#NULL!	8	38	518	17	37	1	1	693	5	693	5
3	HEMO	HD	2.90429	53	M	F	0.29703	1	1	32	LR	1	N	yes	yes	yes	0	1	0	R	1	1	0	11	1	#NULL!	#NULL!	#NULL!	#NULL!	3	28	208	1	20	0	11	1003	5	260	27
1	GEEN		0	42	M	F	0.0330033	1	1	22	LR	1	N	yes	no	yes	0	1	0	overig		0	0	3	0	#NULL!	#NULL!	#NULL!	#NULL!	2	29	149	3	19	1	3	994	6	785	8
1	GEEN		0	69	V	F	0.0990099	1	1	66	N3	2	Y	yes	no	yes	0	1	0	overig		0	0	4	0	#NULL!	#NULL!	#NULL!	#NULL!	9	47	587	13	24	1	4	723	5	391	10
1	HEMO	HD	24.5215	57	V	D	5.47855	0	2	75	N3	2	Y	yes	no	no	0	1	0	overig		0	0	155	0	#NULL!	181	#NULL!	#NULL!	15	59	959	14	13	0	155	196	21	94	51
2	HEMO	HD	39.3069	35	V	F	0.132013	1	1	28	HB	2	N	yes	no	yes	0	1	0	overig		0	0	4	0	858	#NULL!	#NULL!	#NULL!	17	31	1051	0	21	0	4	779	6	779	6
1	HEMO	HD	47.8218	66	M	F	0	1	1	52	LN	1	N	yes	no	yes	0	1	0	overig		0	0	3	0	#NULL!	#NULL!	#NULL!	#NULL!	2	39	159	6	14	1	3	975	5	975	5
1	HEMO	HD	36.9967	55	V	D	8.15182	0	2	61	HB	2	Y				0	0	0			0	0	#NULL!	0	#NULL!	#NULL!	#NULL!	#NULL!	23	35	1415	1	13	0	#NULL!	#NULL!	#NULL!	#NULL!	#NULL!
1	GEEN		0	66	M		25.8086	0	0	43	LR	1	N				0	0	0		#NULL!	0	0	#NULL!	0	#NULL!	176	159	#NULL!	4	35	275	8	29	0	98	193	36	142	52
2	HEMO	HD	60.396	51	M		36.0066	0	0	57	HB	2	N				0	0	0		#NULL!	0	0	#NULL!	0	#NULL!	145	169	125	19	43	1183	2	30	0	102	154	43	120	58
1	HEMO	HD	20.9901	73	M	D	8.38284	0	2	66	HB	2	N				0	0	0		#NULL!	0	0	#NULL!	0	#NULL!	261	#NULL!	#NULL!	17	5	1025	0	23	0	102	252	22	138	45
2	GEEN		0	60	M		25.2805	0	0	62	LN	1	Y				0	0	0		#NULL!	0	0	#NULL!	0	#NULL!	198	181	192	2	16	136	2	17	0	104	165	38	133	49
1	GEEN		0	60	M		35.2475	0	0	68	LN	1	Y				0	0	0		#NULL!	0	0	#NULL!	0	#NULL!	209	226	217	2	41	161	3	23	1	120	211	27	155	39
1	GEEN		0	68	V		16.4356	0	0	50	LN	1	N				0	0	0		#NULL!	0	0	#NULL!	0	#NULL!	100	111	#NULL!	2	27	147	3	13	0	130	108	1	81	73
1	GEEN		0	63	M		12.8053	0	0	67	LN	1	Y				0	0	0		#NULL!	0	0	#NULL!	0	#NULL!	199	181	#NULL!	2	16	136	2	19	0	131	186	32	149	41
1	CAPD	PD	38.6469	60	V		20.6601	0	0	63	HB	2	N				0	0	0		#NULL!	0	0	#NULL!	0	#NULL!	138	169	#NULL!	18	23	1103	0	29	0	131	146	33	108	47
1	GEEN		0	61	V		12.6073	0	0	32	LR	1	N				0	0	0		#NULL!	0	0	#NULL!	0	#NULL!	87	90	#NULL!	1	57	117	2	28	0	133	99	65	72	96
1	CAPD	PD	11.4191	77	V		19.736	0	0	49	LR	1	N				0	0	0		#NULL!	0	0	#NULL!	0	#NULL!	128	132	#NULL!	2	20	140	3	23	0	152	181	28	128	42
1	HEMO	HD	14.9505	70	M		14.4224	0	0	71	HB	2	Y				0	0	0		#NULL!	0	0	#NULL!	0	#NULL!	137	163	#NULL!	9	4	544	0	26	0	152	219	25	137	44
1	GEEN		0	33	M		23.9274	0	0	44	LR	1	N				0	0	0		#NULL!	0	0	#NULL!	0	#NULL!	149	191	#NULL!	2	7	127	4	17	0	157	187	37	133	56
1	CAPD	PD	23.1683	69	M		13.7294	0	0	74	HB	2	N				0	0	0		#NULL!	0	0	#NULL!	1	#NULL!	208	257	#NULL!	8	27	507	0	12	0	159	235	22	185	30
1	GEEN		0	46	M		16.9967	0	0	56	LN	1	Y				0	0	0		#NULL!	0	0	#NULL!	0	#NULL!	122	136	#NULL!	2	13	133	3	14	0	170	142	47	112	63
1	GEEN		0	67	M		28.1518	0	0	69	N3	2	Y				0	0	0		#NULL!	0	0	#NULL!	0	#NULL!	181	224	242	9	59	599	15	28	0	172	219	25	129	48
1	HEMO	HD	26.0726	56	M		19.736	0	0	72	N3	2	N				0	0	0		#NULL!	0	0	#NULL!	1	#NULL!	118	103	#NULL!	17	33	1053	14	21	0	176	104	61	74	88
1	HEMO	HD	15.6766	76	M		25.1485	0	0	67	N3	2	N				0	0	0		#NULL!	0	0	#NULL!	0	#NULL!	157	212	248	8	35	515	14	15	0	192	193	30	131	48
1	HEMO	HD	50.099	61	V		31.0561	0	0	49	N3	2	N				0	0	0		#NULL!	0	0	#NULL!	1	#NULL!	157	250	201	20	5	1205	20	25	1	195	184	27	122	45
1	CAPD	PD	16.1716	74	M		23.4653	0	0	63	LN	1	Y				0	0	0		#NULL!	0	0	#NULL!	0	#NULL!	136	164	#NULL!	2	49	169	2	25	0	198	191	31	137	47
1	HEMO	HD	66.1386	64	M		25.7426	0	0	58	N3	2	Y				0	0	0		#NULL!	0	0	#NULL!	1	#NULL!	113	133	#NULL!	9	35	575	13	17	0	204	184	34	104	67
1	HEMO	HD	6.17162	63	M	D	23.0363	0	0	68	N3	2	Y				0	0	0		#NULL!	0	0	#NULL!	0	#NULL!	125	119	#NULL!	9	41	581	19	21	1	209	102	64	102	64
3	TRANS		0	48	V		34.1914	0	0	66	N3	2	N				0	0	0		#NULL!	0	0	#NULL!	1	#NULL!	82	100	143	12	55	775	2	27	0	214	108	46	60	91
1	GEEN		0	71	M		13.4653	0	0	74	HB	2	N				0	0	0		#NULL!	0	0	#NULL!	0	#NULL!	162	196	#NULL!	8	56	536	0	51	0	231	211	26	144	41
1	GEEN		0	73	V		30.6601	0	0	66	LN	1	N				0	0	0		#NULL!	0	0	#NULL!	0	#NULL!	127	141	155	2	27	147	5	19	0	239	165	27	113	44
1	HEMO	HD	49.4389	50	M		22.5083	0	0	42	N3	2	N				0	0	0		#NULL!	0	0	#NULL!	0	#NULL!	169	228	#NULL!	9	47	587	9	19	0	258	215	34	126	60
1	GEEN		0	52	M		30.8581	0	0	54	LN	1	N				0	0	0		#NULL!	0	0	#NULL!	0	#NULL!	173	240	215	2	35	155	4	29	0	268	177	36	170	38
1	HEMO	HD	4.45545	66	M		35.9076	0	0	66	HB	2	Y				0	0	0		#NULL!	0	0	#NULL!	0	#NULL!	185	206	200	11	44	704	0	26	1	268	199	29	155	40
1	GEEN		0	56	M		32.1452	0	0	61	HB	2	N				0	0	0		#NULL!	0	0	#NULL!	0	#NULL!	170	164	164	15	6	906	0	21	0	271	206	29	160	39
1	GEEN		0	55	M		24.5875	0	0	56	LN	1	N				0	0	0		#NULL!	0	0	#NULL!	0	#NULL!	158	192	#NULL!	2	17	137	4	21	0	278	222	27	151	44
1	HEMO	HD	3.10231	54	V		16.6007	0	0	26	HB	2	N				0	0	0		#NULL!	0	0	#NULL!	0	#NULL!	76	136	#NULL!	12	9	729	0	22	0	281	145	43	81	87
1	HEMO	HD	27.6238	51	V		23.5974	0	0	58	HB	2	N				0	0	0		#NULL!	0	0	#NULL!	0	#NULL!	131	145	#NULL!	23	35	1415	0	24	1	298	171	28	111	47
2	HEMO	HD	11.1551	19	M		34.9175	0	0	21	LR	1	N				0	0	0		#NULL!	0	0	#NULL!	0	#NULL!	114	156	202	2	35	155	4	21	0	312	144	59	106	86
2	HEMO	HD	16.6997	59	M		18.4158	0	0	62	HB	2	N				0	0	0		#NULL!	0	0	#NULL!	0	#NULL!	122	134	#NULL!	9	22	562	0	23	0	319	131	50	104	66
2	HEMO	HD	64.2904	59	M		18.6469	0	0	61	N3	2	N				0	0	0		#NULL!	0	0	#NULL!	0	#NULL!	166	160	#NULL!	14	40	880	20	23	0	353	166	38	166	38
1	GEEN		0	56	M		12.9703	0	0	32	LN	1	N				0	0	0		#NULL!	0	0	#NULL!	0	#NULL!	141	117	#NULL!	2	13	133	3	20	0	363	117	70	111	75
2	GEEN		0	59	V		21.6172	0	0	55	LN	1	N				0	0	0		#NULL!	0	0	#NULL!	0	#NULL!	95	128	#NULL!	2	34	154	3	27	0	366	132	39	81	71
1	CAPD	PD	24.7525	56	M		17.6238	0	0	32	LR	1	N				0	0	0		#NULL!	0	0	#NULL!	0	#NULL!	124	138	#NULL!	2	33	153	10	19	0	#NULL!	#NULL!	#NULL!	#NULL!	#NULL!
1	HEMO	HD	18.8449	27	V		18.2838	0	0	47	LR	1	N				0	0	0		#NULL!	0	0	#NULL!	0	#NULL!	76	70	#NULL!	3	37	217	2	20	0	#NULL!	#NULL!	#NULL!	#NULL!	#NULL!
3	CAPD	PD	9.76898	58	M		26.8977	0	0	63	LR	1	Y				0	0	0		#NULL!	0	0	#NULL!	0	#NULL!	106	97	#NULL!	3	53	233	4	25	0	#NULL!	#NULL!	#NULL!	#NULL!	#NULL!
1	CAPD	PD	31.4521	52	V		25.0825	0	0	66	N3	2	N				0	0	0		#NULL!	0	0	#NULL!	0	#NULL!	113	93	#NULL!	20	37	1237	20	18	0	#NULL!	#NULL!	#NULL!	#NULL!	#NULL!
1	HEMO	HD	54.1254	63	V		34.4554	0	0	52	N3	2	N				0	0	0		#NULL!	0	0	#NULL!	0	#NULL!	166	185	218	11	58	718	17	16	0	#NULL!	#NULL!	#NULL!	#NULL!	#NULL!
1	HEMO	HD	3.39934	52	M	D	21.2211	0	0	44	LN	1	N				0	0	0		#NULL!	0	0	#NULL!	0	126	142	107	#NULL!	2	12	132	6	15	0	#NULL!	#NULL!	#NULL!	#NULL!	#NULL!
1	HEMO	HD	2.0132	65	M		32.0132	0	0	41	LR	1	N				0	0	0		#NULL!	0	0	#NULL!	0	#NULL!	186	170	187	2	26	146	3	16	0	#NULL!	#NULL!	#NULL!	#NULL!	#NULL!
1	HEMO	HD	18.9439	41	M		23.5974	0	0	52	N3	2	Y				0	0	0		#NULL!	0	0	#NULL!	0	#NULL!	126	113	#NULL!	10	26	626	13	35	0	#NULL!	#NULL!	#NULL!	#NULL!	#NULL!
1	HEMO	HD	13.3993	43	M		35.8086	0	0	53	N3	2	Y				0	0	0		#NULL!	0	0	#NULL!	0	#NULL!	146	120	120	11	45	705	3	19	1	#NULL!	#NULL!	#NULL!	#NULL!	#NULL!
1	CAPD	PD	2.54125	25	M		20.8581	0	0	29	LR	1	N				0	0	0		#NULL!	0	0	#NULL!	0	#NULL!	145	100	#NULL!	2	35	155	5	30	0	#NULL!	#NULL!	#NULL!	#NULL!	#NULL!
2	TRANS		0	33	V		20.231	0	0	30	LR	1	N				0	0	0		#NULL!	0	0	#NULL!	0	#NULL!	86	79	#NULL!	1	54	114	4	23	0	#NULL!	#NULL!	#NULL!	#NULL!	#NULL!
1	GEEN		0	50	M		21.6172	0	0	48	LR	1	N				0	0	0		#NULL!	0	0	#NULL!	0	#NULL!	130	119	#NULL!	2	50	170	7	13	0	#NULL!	#NULL!	#NULL!	#NULL!	#NULL!
1	HEMO	HD	5.51155	41	M		23.9274	0	0	66	LR	1	Y				0	0	0		#NULL!	0	0	#NULL!	0	#NULL!	104	118	#NULL!	2	26	146	2	19	0	#NULL!	#NULL!	#NULL!	#NULL!	#NULL!
1	GEEN		0	61	M		22.4752	0	0	41	LN	1	N				0	0	0		#NULL!	0	0	#NULL!	0	#NULL!	162	162	#NULL!	2	6	126	3	14	0	#NULL!	#NULL!	#NULL!	#NULL!	#NULL!
1	GEEN		0	52	V	O	26.0066	0	0	59	LN	1	N				0	0	0		#NULL!	0	0	#NULL!	0	#NULL!	65	61	#NULL!	2	52	172	3	16	0	#NULL!	#NULL!	#NULL!	#NULL!	#NULL!
1	HEMO	HD	0.957096	48	M		15.3795	0	0	67	LN	1	Y				0	0	0		#NULL!	0	0	#NULL!	0	#NULL!	154	316	#NULL!	2	47	167	5	22	0	#NULL!	#NULL!	#NULL!	#NULL!	#NULL!
1	HEMO	HD	27.4917	40	M		27.3267	0	0	72	HB	2	N				0	0	0		#NULL!	0	0	#NULL!	0	#NULL!	99	82	83	21	11	1271	0	18	1	#NULL!	#NULL!	#NULL!	#NULL!	#NULL!
1	HEMO	HD	13.1023	25	M		28.0858	0	0	63	LR	1	N				0	0	0		#NULL!	0	0	#NULL!	0	#NULL!	76	71	85	3	4	184	2	18	0	#NULL!	#NULL!	#NULL!	#NULL!	#NULL!
1	HEMO	HD	45.9736	61	M		22.9703	0	0	61	N3	2	Y				0	0	0		#NULL!	0	0	#NULL!	0	#NULL!	158	131	#NULL!	17	1	1021	22	24	1	#NULL!	#NULL!	#NULL!	#NULL!	#NULL!
1	GEEN		0	47	V		19.4389	0	0	19	LR	1	N				0	0	0		#NULL!	0	0	#NULL!	0	#NULL!	109	87	#NULL!	2	4	124	5	20	0	#NULL!	#NULL!	#NULL!	#NULL!	#NULL!
1	HEMO	HD	58.2508	23	V		28.3168	0	0	61	LN	1	N				0	0	0		#NULL!	0	0	#NULL!	0	#NULL!	98	93	127	2	18	138	3	24	0	#NULL!	#NULL!	#NULL!	#NULL!	#NULL!
1	GEEN		0	43	M		18.6139	0	0	72	LR	1	Y				0	0	0		#NULL!	0	0	#NULL!	0	#NULL!	100	91	#NULL!	2	21	141	4	16	0	#NULL!	#NULL!	#NULL!	#NULL!	#NULL!
2	HEMO	HD	3.92739	16	M		30.9571	0	0	17	N3	2	N				0	0	0		#NULL!	0	0	#NULL!	0	#NULL!	64	73	68	16	48	1008	21	24	1	#NULL!	#NULL!	#NULL!	#NULL!	#NULL!
1	GEEN		0	78	M	D	11.5182	0	0	77	LN	1	N				0	0	0		#NULL!	0	0	#NULL!	0	#NULL!	179	161	#NULL!	2	59	179	2	14	0	#NULL!	#NULL!	#NULL!	#NULL!	#NULL!
2	HEMO	HD	21.4191	61	M	D	12.9043	0	0	76	HB	2	N				0	0	0		#NULL!	0	0	#NULL!	0	#NULL!	156	261	#NULL!	18	26	1106	0	21	0	#NULL!	#NULL!	#NULL!	#NULL!	#NULL!
1	HEMO	HD	4.05941	48	M		27.8548	0	0	45	LR	1	N				0	0	0		#NULL!	0	0	#NULL!	0	#NULL!	118	120	118	2	26	146	3	14	0	#NULL!	#NULL!	#NULL!	#NULL!	#NULL!
1	GEEN		0	45	M		34.5545	0	0	53	HB	2	N				0	0	0		#NULL!	0	0	#NULL!	0	#NULL!	132	111	124	10	24	624	0	24	0	#NULL!	#NULL!	#NULL!	#NULL!	#NULL!
1	HEMO	HD	20.9901	41	V		26.5017	0	0	47	HB	2	N				0	0	0		#NULL!	0	0	#NULL!	0	#NULL!	67	81	#NULL!	8	16	496	0	22	0	#NULL!	#NULL!	#NULL!	#NULL!	#NULL!
1	GEEN		0	36	M		27.3927	0	0	74	LR	1	N				0	0	0		#NULL!	0	0	#NULL!	0	#NULL!	111	138	133	2	30	150	2	20	0	#NULL!	#NULL!	#NULL!	#NULL!	#NULL!
1	CAPD	PD	11.0231	43	M		35.8086	0	0	60	N3	2	N				0	0	0		#NULL!	0	0	#NULL!	0	#NULL!	142	111	115	9	5	545	3	16	0	#NULL!	#NULL!	#NULL!	#NULL!	#NULL!
2	HEMO	HD	18.5479	56	V		19.505	0	0	27	N3	2	N				0	0	0		#NULL!	0	0	#NULL!	0	#NULL!	154	158	#NULL!	14	0	840	16	20	1	#NULL!	#NULL!	#NULL!	#NULL!	#NULL!
1	GEEN		0	62	M		30.066	0	0	68	LN	1	N				0	0	0		#NULL!	0	0	#NULL!	0	#NULL!	140	141	107	2	22	142	3	19	0	#NULL!	#NULL!	#NULL!	#NULL!	#NULL!
1	GEEN		0	69	M		20.462	0	0	76	LN	1	N				0	0	0		#NULL!	0	0	#NULL!	0	#NULL!	138	114	#NULL!	2	11	131	2	22	0	#NULL!	#NULL!	#NULL!	#NULL!	#NULL!
1	HEMO	HD	42.3762	64	M		16.7987	0	0	52	HB	2	Y				0	0	0		#NULL!	0	0	#NULL!	0	#NULL!	112	147	#NULL!	3	18	198	0	32	0	#NULL!	#NULL!	#NULL!	#NULL!	#NULL!
1	HEMO	HD	20.8251	60	M	D	10.462	0	0	78	N3	2	N				0	0	0		#NULL!	0	0	#NULL!	0	159	144	#NULL!	#NULL!	8	48	528	9	22	1	#NULL!	#NULL!	#NULL!	#NULL!	#NULL!
1	HEMO	HD	88.9109	19	V		17.7558	0	0	60	HB	2	Y				0	0	0		#NULL!	0	0	#NULL!	0	#NULL!	48	47	#NULL!	9	30	570	0	31	0	#NULL!	#NULL!	#NULL!	#NULL!	#NULL!
1	HEMO	HD	10.264	57	M		26.6007	0	0	68	N3	2	Y				0	0	0		#NULL!	0	0	#NULL!	0	#NULL!	148	131	#NULL!	14	#NULL!	840	12	26	1	#NULL!	#NULL!	#NULL!	#NULL!	#NULL!
1	GEEN		0	37	V		35.2475	0	0	67	LR	1	N				0	0	0		#NULL!	0	0	#NULL!	0	#NULL!	81	76	77	1	40	100	2	19	0	#NULL!	#NULL!	#NULL!	#NULL!	#NULL!
1	GEEN		0	54	M		27.8548	0	0	73	LN	1	N				0	0	0		#NULL!	0	0	#NULL!	0	#NULL!	119	113	#NULL!	2	53	173	3	17	0	#NULL!	#NULL!	#NULL!	#NULL!	#NULL!
1	HEMO	HD	10.396	31	M		30.7921	0	0	35	LN	1	Y				0	0	0		#NULL!	0	0	#NULL!	0	#NULL!	100	103	105	2	56	176	1	15	0	#NULL!	#NULL!	#NULL!	#NULL!	#NULL!
1	GEEN		0	30	M		21.1551	0	0	65	LN	1	Y				0	0	0		#NULL!	0	0	#NULL!	0	#NULL!	116	104	#NULL!	1	51	111	3	16	0	#NULL!	#NULL!	#NULL!	#NULL!	#NULL!
1	GEEN		0	34	M		32.7063	0	0	74	LN	1	N				0	0	0		#NULL!	0	0	#NULL!	0	#NULL!	71	76	70	2	21	141	3	19	0	#NULL!	#NULL!	#NULL!	#NULL!	#NULL!
2	GEEN		0	59	V		18.5479	0	0	61	LN	1	N				0	0	0		#NULL!	0	0	#NULL!	0	#NULL!	119	86	#NULL!	2	19	139	4	17	0	#NULL!	#NULL!	#NULL!	#NULL!	#NULL!
1	HEMO	HD	30.6601	63	M		25.5446	0	0	56	LN	1	N				0	0	0		#NULL!	0	0	#NULL!	0	#NULL!	137	138	#NULL!	2	25	145	3	15	0	#NULL!	#NULL!	#NULL!	#NULL!	#NULL!
4	HEMO	HD	19.703	53	M		13.1023	0	0	33	HB	2	N				0	0	0		#NULL!	0	0	#NULL!	0	#NULL!	138	156	#NULL!	13	10	790	0	15	0	#NULL!	#NULL!	#NULL!	#NULL!	#NULL!
1	CAPD	PD	13.5644	30	M		28.9769	0	0	60	HB	2	Y				0	0	0		#NULL!	0	0	#NULL!	0	#NULL!	126	123	105	11	6	666	0	20	0	#NULL!	#NULL!	#NULL!	#NULL!	#NULL!
3	HEMO	HD	22.3432	59	M		34.7855	0	0	55	N3	2	N				0	0	0		#NULL!	0	0	#NULL!	0	#NULL!	145	131	122	14	37	877	13	15	0	#NULL!	#NULL!	#NULL!	#NULL!	#NULL!
1	GEEN		0	54	M		31.7492	0	0	57	LN	1	N				0	0	0		#NULL!	0	0	#NULL!	0	#NULL!	107	112	115	2	38	158	2	20	0	#NULL!	#NULL!	#NULL!	#NULL!	#NULL!
1	HEMO	HD	15.7096	44	M		32.8713	0	0	49	LN	1	Y				0	0	0		#NULL!	0	0	#NULL!	0	#NULL!	170	141	144	3	2	182	3	21	0	#NULL!	#NULL!	#NULL!	#NULL!	#NULL!
1	GEEN		0	69	M		20.6601	0	0	59	LN	1	N				0	0	0		#NULL!	0	0	#NULL!	0	#NULL!	147	136	#NULL!	2	25	145	3	20	1	#NULL!	#NULL!	#NULL!	#NULL!	#NULL!
1	GEEN		0	42	M		32.4422	0	0	42	LN	1	N				0	0	0		#NULL!	0	0	#NULL!	0	#NULL!	153	142	147	2	23	143	4	10	0	#NULL!	#NULL!	#NULL!	#NULL!	#NULL!
1	CAPD	PD	10.132	41	M		26.9307	0	0	67	LR	1	N				0	0	0		#NULL!	0	0	#NULL!	0	#NULL!	129	119	#NULL!	2	2	122	3	21	0	#NULL!	#NULL!	#NULL!	#NULL!	#NULL!
1	GEEN		0	67	M		24.8185	0	0	74	LR	1	N				0	0	0		#NULL!	0	0	#NULL!	0	#NULL!	132	123	#NULL!	2	27	147	2	16	0	#NULL!	#NULL!	#NULL!	#NULL!	#NULL!
1	GEEN		0	54	M		22.7723	0	0	56	LR	1	N				0	0	0		#NULL!	0	0	#NULL!	0	#NULL!	124	103	#NULL!	2	50	170	2	16	0	#NULL!	#NULL!	#NULL!	#NULL!	#NULL!
1	HEMO	HD	80.5611	68	M		23.2673	0	0	66	N3	2	N				0	0	0		#NULL!	0	0	#NULL!	0	#NULL!	172	164	#NULL!	10	16	616	19	17	1	#NULL!	#NULL!	#NULL!	#NULL!	#NULL!
1	GEEN		0	43	V		26.6337	0	0	69	LN	1	Y				0	0	0		#NULL!	0	0	#NULL!	0	#NULL!	108	94	#NULL!	2	23	143	2	16	0	#NULL!	#NULL!	#NULL!	#NULL!	#NULL!
1	HEMO	HD	5.44554	68	V		29.0759	0	0	67	N3	2	Y				0	0	0		#NULL!	0	0	#NULL!	0	#NULL!	152	142	165	11	53	713	14	14	1	#NULL!	#NULL!	#NULL!	#NULL!	#NULL!
1	HEMO	HD	32.7063	49	M		22.5413	0	0	63	LN	1	N				0	0	0		#NULL!	0	0	#NULL!	0	#NULL!	105	83	#NULL!	2	21	141	3	16	0	#NULL!	#NULL!	#NULL!	#NULL!	#NULL!
1	HEMO	HD	13.8944	21	V		13.2673	0	0	70	LN	1	N				0	0	0		#NULL!	0	0	#NULL!	0	#NULL!	80	71	#NULL!	1	52	112	3	12	0	#NULL!	#NULL!	#NULL!	#NULL!	#NULL!
1	HEMO	HD	27.0297	53	M		29.2409	0	0	62	LN	1	Y				0	0	0		#NULL!	0	0	#NULL!	0	#NULL!	125	120	141	3	17	197	2	33	0	#NULL!	#NULL!	#NULL!	#NULL!	#NULL!
1	GEEN		0	63	M		34.9835	0	0	53	HB	2	Y				0	0	0		#NULL!	0	0	#NULL!	0	#NULL!	201	209	224	23	4	1384	1	37	0	#NULL!	#NULL!	#NULL!	#NULL!	#NULL!
1	HEMO	HD	7.52475	43	V	O	13.8944	0	0	46	LR	1	N				0	0	0		#NULL!	0	0	#NULL!	0	#NULL!	110	130	#NULL!	2	43	163	2	12	0	#NULL!	#NULL!	#NULL!	#NULL!	#NULL!
1	CAPD	PD	9.07591	70	M		13.9934	0	0	66	LR	1	Y				0	0	0		#NULL!	0	0	#NULL!	0	#NULL!	151	145	#NULL!	2	27	147	2	19	0	#NULL!	#NULL!	#NULL!	#NULL!	#NULL!
1	HEMO	HD	36.4026	63	M		14.0594	0	0	51	N3	2	Y				0	0	0		#NULL!	0	0	#NULL!	0	#NULL!	143	152	#NULL!	7	18	438	17	20	1	#NULL!	#NULL!	#NULL!	#NULL!	#NULL!
2	CAPD	PD	39.1749	61	V		25.9076	0	0	74	N3	2	Y				0	0	0		#NULL!	0	0	#NULL!	0	#NULL!	152	136	#NULL!	12	32	752	18	21	1	#NULL!	#NULL!	#NULL!	#NULL!	#NULL!
1	HEMO	HD	2.40924	46	M		31.9142	0	0	48	LR	1	N				0	0	0		#NULL!	0	0	#NULL!	0	#NULL!	157	123	111	3	17	197	5	20	0	#NULL!	#NULL!	#NULL!	#NULL!	#NULL!
1	CAPD	PD	52.2442	31	V		12.2112	0	0	66	HB	2	N				0	0	0		#NULL!	0	0	#NULL!	0	#NULL!	113	#NULL!	#NULL!	12	27	747	0	35	0	#NULL!	#NULL!	#NULL!	#NULL!	#NULL!
1	HEMO	HD	43.3993	27	M		13.2673	0	0	54	LN	1	Y				0	0	0		#NULL!	0	0	#NULL!	0	#NULL!	90	77	#NULL!	3	1	181	3	22	0	#NULL!	#NULL!	#NULL!	#NULL!	#NULL!
1	HEMO	HD	9.90099	62	V		16.0726	0	0	39	LN	1	Y				0	0	0		#NULL!	0	0	#NULL!	0	#NULL!	109	128	#NULL!	2	26	146	7	17	0	#NULL!	#NULL!	#NULL!	#NULL!	#NULL!
1	CAPD	PD	7.29373	61	M		22.9703	0	0	77	N3	2	N				0	0	0		#NULL!	0	0	#NULL!	0	#NULL!	420	246	#NULL!	10	58	658	22	24	1	#NULL!	#NULL!	#NULL!	#NULL!	#NULL!
1	HEMO	HD	39.604	29	M		15.0825	0	0	57	N3	2	Y				0	0	0		#NULL!	0	0	#NULL!	0	#NULL!	120	97	#NULL!	16	30	990	14	35	0	#NULL!	#NULL!	#NULL!	#NULL!	#NULL!
1	HEMO	HD	26.4686	65	M		19.769	0	0	69	LN	1	Y				0	0	0		#NULL!	0	0	#NULL!	0	#NULL!	137	156	#NULL!	2	17	137	4	15	0	#NULL!	#NULL!	#NULL!	#NULL!	#NULL!
1	GEEN		0	60	M		17.1617	0	0	72	LN	1	Y				0	0	0		#NULL!	0	0	#NULL!	0	#NULL!	142	139	#NULL!	2	54	174	3	24	0	#NULL!	#NULL!	#NULL!	#NULL!	#NULL!
3	HEMO	HD	43.8944	51	M		17.9208	0	0	53	LR	1	N				0	0	0		#NULL!	0	0	#NULL!	0	#NULL!	137	115	#NULL!	5	28	328	3	28	0	#NULL!	#NULL!	#NULL!	#NULL!	#NULL!
1	CAPD	PD	32.0132	53	M		33.6304	0	0	51	HB	2	N				0	0	0		#NULL!	0	0	#NULL!	0	#NULL!	120	120	120	21	7	1267	0	23	0	#NULL!	#NULL!	#NULL!	#NULL!	#NULL!
1	GEEN		0	60	M		30.363	0	0	65	LR	1	Y				0	0	0		#NULL!	0	0	#NULL!	0	#NULL!	159	148	163	2	29	149	2	29	0	#NULL!	#NULL!	#NULL!	#NULL!	#NULL!
1	HEMO	HD	9.14191	44	M		13.0693	0	0	74	LR	1	Y				0	0	0		#NULL!	0	0	#NULL!	0	#NULL!	121	92	#NULL!	2	21	141	3	20	0	#NULL!	#NULL!	#NULL!	#NULL!	#NULL!
1	HEMO	HD	27.2937	67	V	D	1.51815	2	2	67	N3	2	Y				0	0	0		#NULL!	0	0	#NULL!	0	109	#NULL!	#NULL!	#NULL!	11	3	663	14	23	0	#NULL!	#NULL!	#NULL!	#NULL!	#NULL!
1	GEEN		0	33	M		35.9406	0	0	62	LR	1	N				0	0	0		#NULL!	0	0	#NULL!	0	#NULL!	126	126	113	2	13	133	3	17	0	#NULL!	#NULL!	#NULL!	#NULL!	#NULL!
1	GEEN		0	66	M		21.7822	0	0	62	LN	1	Y				0	0	0		#NULL!	0	0	#NULL!	0	#NULL!	124	121	#NULL!	1	28	88	3	35	0	#NULL!	#NULL!	#NULL!	#NULL!	#NULL!
2	HEMO	HD	14.8185	42	M		24.6205	0	0	62	LN	1	Y				0	0	0		#NULL!	0	0	#NULL!	0	#NULL!	142	145	#NULL!	2	19	139	4	20	0	#NULL!	#NULL!	#NULL!	#NULL!	#NULL!
2	HEMO	HD	6.53465	64	M		21.8152	0	0	66	N3	2	N				0	0	0		#NULL!	0	0	#NULL!	0	#NULL!	134	129	#NULL!	15	27	927	14	27	0	#NULL!	#NULL!	#NULL!	#NULL!	#NULL!
1	HEMO	HD	23.0693	69	M	F	8.11881	0	0	66	HB	2	Y				0	0	0		#NULL!	0	0	#NULL!	0	607	272	368	#NULL!	12	20	740	0	21	1	#NULL!	#NULL!	#NULL!	#NULL!	#NULL!
1	GEEN		0	39	V		26.8647	0	0	63	LR	1	N				0	0	0		#NULL!	0	0	#NULL!	0	#NULL!	88	92	#NULL!	2	5	125	4	17	0	#NULL!	#NULL!	#NULL!	#NULL!	#NULL!
1	HEMO	HD	57.9868	72	V		17.2937	0	0	65	HB	2	Y				0	0	0		#NULL!	0	0	#NULL!	0	#NULL!	161	156	#NULL!	12	1	721	0	17	1	#NULL!	#NULL!	#NULL!	#NULL!	#NULL!
1	CAPD	PD	15.1815	49	M		15.0165	0	0	72	N3	2	Y				0	0	0		#NULL!	0	0	#NULL!	0	#NULL!	111	104	#NULL!	13	6	786	18	31	1	#NULL!	#NULL!	#NULL!	#NULL!	#NULL!
1	GEEN		0	50	M	O	14.2244	0	0	24	LR	1	N				0	0	0		#NULL!	0	0	#NULL!	0	#NULL!	168	229	#NULL!	2	8	128	3	13	0	#NULL!	#NULL!	#NULL!	#NULL!	#NULL!
1	GEEN		0	58	M		30.396	0	0	59	LN	1	N				0	0	0		#NULL!	0	0	#NULL!	0	#NULL!	116	118	109	3	4	184	7	18	0	#NULL!	#NULL!	#NULL!	#NULL!	#NULL!
1	GEEN		0	75	M		34.0924	0	0	70	LR	1	N				0	0	0		#NULL!	0	0	#NULL!	0	#NULL!	166	129	128	2	18	138	3	17	0	#NULL!	#NULL!	#NULL!	#NULL!	#NULL!
1	GEEN		0	52	M		16.6667	0	0	56	LN	1	N				0	0	0		#NULL!	0	0	#NULL!	0	#NULL!	125	110	#NULL!	1	42	102	3	26	0	#NULL!	#NULL!	#NULL!	#NULL!	#NULL!
1	GEEN		0	58	V		35.0165	0	0	55	N3	2	N				0	0	0		#NULL!	0	0	#NULL!	0	#NULL!	100	96	93	14	19	859	15	23	0	#NULL!	#NULL!	#NULL!	#NULL!	#NULL!
1	HEMO	HD	70	66	V		21.8482	0	0	60	LN	1	N				0	0	0		#NULL!	0	0	#NULL!	0	#NULL!	89	108	#NULL!	3	5	185	4	33	0	#NULL!	#NULL!	#NULL!	#NULL!	#NULL!
1	HEMO	HD	52.7393	50	M		22.4752	0	0	62	N3	2	N				0	0	0		#NULL!	0	0	#NULL!	0	#NULL!	91	104	#NULL!	13	15	795	9	25	1	#NULL!	#NULL!	#NULL!	#NULL!	#NULL!
1	GEEN		0	45	V		21.3531	0	0	48	LN	1	N				0	0	0		#NULL!	0	0	#NULL!	0	#NULL!	109	91	#NULL!	2	32	152	4	19	0	#NULL!	#NULL!	#NULL!	#NULL!	#NULL!
1	GEEN		0	57	V		22.7393	0	0	55	LN	1	N				0	0	0		#NULL!	0	0	#NULL!	0	#NULL!	100	96	#NULL!	2	21	141	3	22	0	#NULL!	#NULL!	#NULL!	#NULL!	#NULL!
1	CAPD	PD	14.8515	65	M		25.7096	0	0	46	LR	1	Y				0	0	0		#NULL!	0	0	#NULL!	0	#NULL!	125	127	#NULL!	2	20	140	4	19	0	#NULL!	#NULL!	#NULL!	#NULL!	#NULL!
1	GEEN		0	61	V		28.6799	0	0	60	LN	1	N				0	0	0		#NULL!	0	0	#NULL!	0	#NULL!	130	132	116	2	2	122	2	33	0	#NULL!	#NULL!	#NULL!	#NULL!	#NULL!
1	GEEN		0	64	V		32.9373	0	0	64	LN	1	N				0	0	0		#NULL!	0	0	#NULL!	0	#NULL!	113	102	80	2	24	144	5	21	0	#NULL!	#NULL!	#NULL!	#NULL!	#NULL!
1	GEEN		0	80	M		30.5611	0	0	55	LR	1	N				0	0	0		#NULL!	0	0	#NULL!	0	#NULL!	153	146	154	2	17	137	2	14	0	#NULL!	#NULL!	#NULL!	#NULL!	#NULL!
1	CAPD	PD	15.0495	71	M		32.4752	0	0	74	LR	1	Y				0	0	0		#NULL!	0	0	#NULL!	0	#NULL!	91	97	102	2	40	160	3	19	0	#NULL!	#NULL!	#NULL!	#NULL!	#NULL!
1	HEMO	HD	16.1716	22	M		23.8944	0	0	29	LN	1	N				0	0	0		#NULL!	0	0	#NULL!	0	#NULL!	114	96	#NULL!	2	2	122	5	16	0	#NULL!	#NULL!	#NULL!	#NULL!	#NULL!
1	HEMO	HD	8.74587	54	M		32.7063	0	0	40	LN	1	N				0	0	0		#NULL!	0	0	#NULL!	0	#NULL!	115	143	153	2	10	130	2	16	0	#NULL!	#NULL!	#NULL!	#NULL!	#NULL!
1	HEMO	HD	11.6502	33	M		27.5248	0	0	37	LR	1	N				0	0	0		#NULL!	0	0	#NULL!	0	#NULL!	113	108	105	2	52	172	2	30	0	#NULL!	#NULL!	#NULL!	#NULL!	#NULL!
1	HEMO	HD	24.9835	0	M		33.1353	0	0	68	HB	2	Y				0	0	0		#NULL!	0	0	#NULL!	0	#NULL!	146	83	86	12	45	765	0	20	1	#NULL!	#NULL!	#NULL!	#NULL!	#NULL!
1	HEMO	HD	38.6139	27	M		15.8086	0	0	63	LN	1	Y				0	0	0		#NULL!	0	0	#NULL!	0	#NULL!	93	102	#NULL!	2	54	174	4	23	0	#NULL!	#NULL!	#NULL!	#NULL!	#NULL!
1	CAPD	PD	15.1485	74	V		25.0165	0	0	67	LN	1	Y				0	0	0		#NULL!	0	0	#NULL!	0	#NULL!	114	133	112	2	49	169	2	31	0	#NULL!	#NULL!	#NULL!	#NULL!	#NULL!
1	GEEN		0	28	V		13.3003	0	0	59	LN	1	N				0	0	0		#NULL!	0	0	#NULL!	0	#NULL!	117	112	#NULL!	1	46	106	4	15	0	#NULL!	#NULL!	#NULL!	#NULL!	#NULL!
1	GEEN		0	27	M		23.0033	0	0	55	LR	1	N				0	0	0		#NULL!	0	0	#NULL!	0	#NULL!	106	102	#NULL!	2	38	158	4	20	0	#NULL!	#NULL!	#NULL!	#NULL!	#NULL!
1	GEEN		0	22	M		30.33	0	0	60	LR	1	Y				0	0	0		#NULL!	0	0	#NULL!	0	#NULL!	93	100	92	2	1	121	3	21	0	#NULL!	#NULL!	#NULL!	#NULL!	#NULL!
1	GEEN		0	56	V		21.1221	0	0	37	LN	1	Y				0	0	0		#NULL!	0	0	#NULL!	0	#NULL!	130	120	#NULL!	2	45	165	4	30	0	#NULL!	#NULL!	#NULL!	#NULL!	#NULL!
1	GEEN		0	48	M		30.396	0	0	64	LN	1	N				0	0	0		#NULL!	0	0	#NULL!	0	#NULL!	124	140	133	2	1	121	3	16	0	#NULL!	#NULL!	#NULL!	#NULL!	#NULL!
1	HEMO	HD	3.20132	52	M		20.6931	0	0	56	LN	1	N				0	0	0		#NULL!	0	0	#NULL!	0	#NULL!	117	122	#NULL!	2	13	133	5	24	0	#NULL!	#NULL!	#NULL!	#NULL!	#NULL!
1	GEEN		0	49	M		35.3795	0	0	54	LN	1	N				0	0	0		#NULL!	0	0	#NULL!	0	#NULL!	77	70	87	2	0	120	4	16	0	#NULL!	#NULL!	#NULL!	#NULL!	#NULL!
1	GEEN		0	46	V		32.2442	0	0	52	LN	1	N				0	0	0		#NULL!	0	0	#NULL!	0	#NULL!	114	114	85	2	18	138	4	13	0	#NULL!	#NULL!	#NULL!	#NULL!	#NULL!
1	HEMO	HD	16.2046	61	M		19.538	0	0	52	LR	1	Y				0	0	0		#NULL!	0	0	#NULL!	0	#NULL!	137	140	#NULL!	3	56	236	3	21	0	#NULL!	#NULL!	#NULL!	#NULL!	#NULL!
1	HEMO	HD	34.2574	63	V		36.0396	0	0	61	N3	2	Y				0	0	0		#NULL!	0	0	#NULL!	0	#NULL!	97	98	#NULL!	12	43	763	3	20	1	#NULL!	#NULL!	#NULL!	#NULL!	#NULL!
1	GEEN		0	42	M		25.9736	0	0	45	LR	1	N				0	0	0		#NULL!	0	0	#NULL!	0	#NULL!	117	112	#NULL!	2	19	139	2	39	0	#NULL!	#NULL!	#NULL!	#NULL!	#NULL!
1	CAPD	PD	5.54455	26	M		31.0231	0	0	31	LR	1	N				0	0	0		#NULL!	0	0	#NULL!	0	#NULL!	129	124	147	2	12	132	2	12	0	#NULL!	#NULL!	#NULL!	#NULL!	#NULL!
1	GEEN		0	60	V		31.7822	0	0	58	LN	1	N				0	0	0		#NULL!	0	0	#NULL!	0	#NULL!	110	98	101	2	44	164	4	18	0	#NULL!	#NULL!	#NULL!	#NULL!	#NULL!
1	GEEN		0	41	V		28.9439	0	0	59	LR	1	Y				0	0	0		#NULL!	0	0	#NULL!	0	#NULL!	89	79	102	3	12	192	3	26	0	#NULL!	#NULL!	#NULL!	#NULL!	#NULL!
1	CAPD	PD	28.8449	51	M		14.5215	0	0	51	HB	2	N				0	0	0		#NULL!	0	0	#NULL!	0	#NULL!	127	#NULL!	#NULL!	16	44	1004	0	42	0	#NULL!	#NULL!	#NULL!	#NULL!	#NULL!
1	GEEN		0	56	M		29.703	0	0	64	LN	1	Y				0	0	0		#NULL!	0	0	#NULL!	0	#NULL!	110	110	96	2	9	129	3	21	0	#NULL!	#NULL!	#NULL!	#NULL!	#NULL!
1	HEMO	HD	18.8779	59	V		15.4785	0	0	51	N3	2	Y				0	0	0		#NULL!	0	0	#NULL!	0	#NULL!	88	72	#NULL!	25	32	1532	5	28	0	#NULL!	#NULL!	#NULL!	#NULL!	#NULL!
1	GEEN		0	23	M		33.2013	0	0	62	LR	1	N				0	0	0		#NULL!	0	0	#NULL!	0	#NULL!	94	97	96	2	7	127	4	19	0	#NULL!	#NULL!	#NULL!	#NULL!	#NULL!
1	HEMO	HD	9.70297	37	M		28.2508	0	0	43	LN	1	N				0	0	0		#NULL!	0	0	#NULL!	0	#NULL!	106	121	#NULL!	2	15	135	3	22	0	#NULL!	#NULL!	#NULL!	#NULL!	#NULL!
1	HEMO	HD	45.1155	70	M		23.2343	0	0	67	LN	1	N				0	0	0		#NULL!	0	0	#NULL!	0	#NULL!	119	113	#NULL!	2	42	162	2	20	0	#NULL!	#NULL!	#NULL!	#NULL!	#NULL!
1	HEMO	HD	24.7855	65	M		20.7921	0	0	70	HB	2	N				0	0	0		#NULL!	0	0	#NULL!	0	#NULL!	138	147	#NULL!	8	1	481	0	21	0	#NULL!	#NULL!	#NULL!	#NULL!	#NULL!
1	HEMO	HD	38.8119	60	V		30.099	0	0	68	N3	2	N				0	0	0		#NULL!	0	0	#NULL!	0	#NULL!	106	77	#NULL!	4	45	285	21	16	1	#NULL!	#NULL!	#NULL!	#NULL!	#NULL!
1	HEMO	HD	24.1584	67	M	D	13.2673	0	0	65	LN	1	Y				0	0	0		#NULL!	0	0	#NULL!	0	#NULL!	85	100	#NULL!	2	18	138	1	20	0	#NULL!	#NULL!	#NULL!	#NULL!	#NULL!
3	HEMO	HD	47.5248	50	M		32.5083	0	0	29	N3	2	N				0	0	0		#NULL!	0	0	#NULL!	0	#NULL!	143	138	155	14	20	860	16	21	1	#NULL!	#NULL!	#NULL!	#NULL!	#NULL!
2	HEMO	HD	3.9934	18	V		35.6436	0	0	45	LR	1	N				0	0	0		#NULL!	0	0	#NULL!	0	#NULL!	71	79	77	2	45	165	7	27	0	#NULL!	#NULL!	#NULL!	#NULL!	#NULL!
1	HEMO	HD	7.19472	60	M		34.5215	0	0	76	LN	1	N				0	0	0		#NULL!	0	0	#NULL!	0	#NULL!	187	162	126	1	56	116	2	15	0	#NULL!	#NULL!	#NULL!	#NULL!	#NULL!
1	GEEN		0	25	V		22.7723	0	0	73	N3	2	N				0	0	0		#NULL!	0	0	#NULL!	0	#NULL!	98	68	#NULL!	18	27	1107	22	19	0	#NULL!	#NULL!	#NULL!	#NULL!	#NULL!
1	HEMO	HD	39.934	34	M		23.3663	0	0	74	HB	2	Y				0	0	0		#NULL!	0	0	#NULL!	0	#NULL!	149	125	#NULL!	13	38	818	0	17	0	#NULL!	#NULL!	#NULL!	#NULL!	#NULL!
1	HEMO	HD	15.6436	43	M		31.5512	0	0	49	LN	1	N				0	0	0		#NULL!	0	0	#NULL!	0	#NULL!	148	118	106	2	25	145	2	11	0	#NULL!	#NULL!	#NULL!	#NULL!	#NULL!
1	GEEN		0	68	V		21.5512	0	0	76	LN	1	Y				0	0	0		#NULL!	0	0	#NULL!	0	#NULL!	114	90	#NULL!	2	21	141	3	20	0	#NULL!	#NULL!	#NULL!	#NULL!	#NULL!
1	HEMO	HD	38.3498	49	M		20.8911	0	0	65	LN	1	Y				0	0	0		#NULL!	0	0	#NULL!	0	#NULL!	88	121	#NULL!	2	58	178	3	45	0	#NULL!	#NULL!	#NULL!	#NULL!	#NULL!
1	HEMO	HD	35.1815	77	M		24.5215	0	0	44	HB	2	N				0	0	0		#NULL!	0	0	#NULL!	0	#NULL!	255	247	#NULL!	18	28	1108	1	16	1	#NULL!	#NULL!	#NULL!	#NULL!	#NULL!
1	HEMO	HD	20.396	58	V		16.2376	0	0	57	HB	2	N				0	0	0		#NULL!	0	0	#NULL!	0	#NULL!	100	83	#NULL!	7	11	431	0	19	0	#NULL!	#NULL!	#NULL!	#NULL!	#NULL!
1	GEEN		0	42	V		16.0726	0	0	45	LN	1	N				0	0	0		#NULL!	0	0	#NULL!	0	#NULL!	76	73	#NULL!	2	20	140	4	15	0	#NULL!	#NULL!	#NULL!	#NULL!	#NULL!
1	GEEN		0	35	M		27.5578	0	0	68	LR	1	N				0	0	0		#NULL!	0	0	#NULL!	0	#NULL!	81	79	90	2	7	127	3	16	0	#NULL!	#NULL!	#NULL!	#NULL!	#NULL!
1	HEMO	HD	56.0396	59	V		31.7822	0	0	35	LN	1	N				0	0	0		#NULL!	0	0	#NULL!	0	#NULL!	80	92	92	2	27	147	3	24	0	#NULL!	#NULL!	#NULL!	#NULL!	#NULL!
1	GEEN		0	38	M		13.0693	0	0	65	LN	1	N				0	0	0		#NULL!	0	0	#NULL!	0	#NULL!	135	121	#NULL!	2	31	151	6	31	0	#NULL!	#NULL!	#NULL!	#NULL!	#NULL!
1	HEMO	HD	1.18812	50	M		15.7426	0	0	58	HB	2	N				0	0	0		#NULL!	0	0	#NULL!	0	#NULL!	89	107	#NULL!	7	2	422	0	19	0	#NULL!	#NULL!	#NULL!	#NULL!	#NULL!
2	TRANS		0	41	V		14.2244	0	0	38	LR	1	N				0	0	0		#NULL!	0	0	#NULL!	0	#NULL!	126	120	#NULL!	2	33	153	2	19	0	#NULL!	#NULL!	#NULL!	#NULL!	#NULL!
1	GEEN		0	36	M		32.4092	0	0	63	LR	1	Y				0	0	0		#NULL!	0	0	#NULL!	0	#NULL!	123	105	121	2	25	145	2	17	0	#NULL!	#NULL!	#NULL!	#NULL!	#NULL!
1	GEEN		0	58	V		35.0165	0	0	60	N3	2	Y				0	0	0		#NULL!	0	0	#NULL!	0	#NULL!	113	97	94	17	42	1062	15	23	0	#NULL!	#NULL!	#NULL!	#NULL!	#NULL!
1	CAPD	PD	15.3465	66	M		23.6304	0	0	66	LN	1	N				0	0	0		#NULL!	0	0	#NULL!	0	#NULL!	118	100	#NULL!	2	50	170	9	18	0	#NULL!	#NULL!	#NULL!	#NULL!	#NULL!
1	CAPD	PD	32.2772	65	V		18.8449	0	0	63	LN	1	Y				0	0	0		#NULL!	0	0	#NULL!	0	#NULL!	142	104	#NULL!	2	42	162	1	20	0	#NULL!	#NULL!	#NULL!	#NULL!	#NULL!
1	GEEN		0	48	V		22.0132	0	0	45	LR	1	Y				0	0	0		#NULL!	0	0	#NULL!	0	#NULL!	74	76	#NULL!	1	57	117	2	17	0	#NULL!	#NULL!	#NULL!	#NULL!	#NULL!
1	HEMO	HD	2.77228	67	M		16.9637	0	0	76	N3	2	N				0	0	0		#NULL!	0	0	#NULL!	0	#NULL!	176	162	#NULL!	19	6	1146	15	26	0	#NULL!	#NULL!	#NULL!	#NULL!	#NULL!
1	GEEN		0	67	V		24.7855	0	0	60	LR	1	N				0	0	0		#NULL!	0	0	#NULL!	0	#NULL!	162	122	#NULL!	2	7	127	6	17	0	#NULL!	#NULL!	#NULL!	#NULL!	#NULL!
1	GEEN		0	58	M		22.9373	0	0	36	LR	1	N				0	0	0		#NULL!	0	0	#NULL!	0	#NULL!	143	152	#NULL!	2	27	147	2	23	0	#NULL!	#NULL!	#NULL!	#NULL!	#NULL!
1	GEEN		0	40	V		18.1188	0	0	36	LR	1	N				0	0	0		#NULL!	0	0	#NULL!	0	#NULL!	96	73	#NULL!	2	50	170	5	21	0	#NULL!	#NULL!	#NULL!	#NULL!	#NULL!
2	HEMO	HD	41.1881	46	M	O	15.1485	0	0	33	LN	1	N				0	0	0		#NULL!	0	0	#NULL!	0	#NULL!	125	132	#NULL!	2	18	138	3	26	0	#NULL!	#NULL!	#NULL!	#NULL!	#NULL!
1	GEEN		0	53	M		35.8746	0	0	43	LR	1	Y				0	0	0		#NULL!	0	0	#NULL!	0	#NULL!	113	119	115	2	53	173	3	29	0	#NULL!	#NULL!	#NULL!	#NULL!	#NULL!
1	HEMO	HD	5.70957	52	V		28.5149	0	0	27	LR	1	N				0	0	0		#NULL!	0	0	#NULL!	0	#NULL!	96	79	79	2	51	171	3	21	0	#NULL!	#NULL!	#NULL!	#NULL!	#NULL!
1	GEEN		0	70	V		27.6238	0	0	70	LR	1	N				0	0	0		#NULL!	0	0	#NULL!	0	#NULL!	75	89	94	1	57	117	2	15	0	#NULL!	#NULL!	#NULL!	#NULL!	#NULL!
1	CAPD	PD	31.1551	36	V		12.5413	0	0	26	LR	1	N				0	0	0		#NULL!	0	0	#NULL!	0	#NULL!	65	62	#NULL!	1	58	118	4	12	0	#NULL!	#NULL!	#NULL!	#NULL!	#NULL!
1	HEMO	HD	40.6601	66	M	D	12.7393	0	0	73	N3	2	N				0	0	0		#NULL!	0	0	#NULL!	0	#NULL!	133	163	#NULL!	13	36	816	13	24	1	#NULL!	#NULL!	#NULL!	#NULL!	#NULL!
1	GEEN		0	70	M		29.0099	0	0	66	LN	1	N				0	0	0		#NULL!	0	0	#NULL!	0	#NULL!	121	161	138	2	28	148	3	17	0	#NULL!	#NULL!	#NULL!	#NULL!	#NULL!
1	GEEN		0	50	M		17.7228	0	0	28	HB	2	N				0	0	0		#NULL!	0	0	#NULL!	0	#NULL!	71	138	#NULL!	8	24	504	0	24	0	#NULL!	#NULL!	#NULL!	#NULL!	#NULL!
1	CAPD	PD	12.5083	40	M		21.1551	0	0	34	LN	1	N				0	0	0		#NULL!	0	0	#NULL!	0	#NULL!	109	100	#NULL!	2	19	139	3	20	0	#NULL!	#NULL!	#NULL!	#NULL!	#NULL!
1	CAPD	PD	20.8581	50	M		27.3267	0	0	31	HB	2	N				0	0	0		#NULL!	0	0	#NULL!	0	#NULL!	204	193	175	14	40	880	0	18	0	#NULL!	#NULL!	#NULL!	#NULL!	#NULL!
1	HEMO	HD	35.5776	82	V		33.7954	0	0	65	HB	2	Y				0	0	0		#NULL!	0	0	#NULL!	0	#NULL!	145	195	191	15	7	907	0	37	1	#NULL!	#NULL!	#NULL!	#NULL!	#NULL!
1	GEEN		0	59	V		33.6304	0	0	30	LR	1	N				0	0	0		#NULL!	0	0	#NULL!	0	#NULL!	109	103	107	2	33	153	3	20	0	#NULL!	#NULL!	#NULL!	#NULL!	#NULL!
1	HEMO	HD	14.1584	39	V		31.9472	0	0	34	LR	1	N				0	0	0		#NULL!	0	0	#NULL!	0	#NULL!	128	111	116	2	40	160	3	20	0	#NULL!	#NULL!	#NULL!	#NULL!	#NULL!
1	HEMO	HD	14.6865	59	M		15.4785	0	0	72	N3	2	Y				0	0	0		#NULL!	0	0	#NULL!	0	#NULL!	161	148	#NULL!	14	#NULL!	840	5	34	0	#NULL!	#NULL!	#NULL!	#NULL!	#NULL!
1	CAPD	PD	32.2112	60	M	D	6.9637	0	2	66	N3	2	Y				0	0	0		#NULL!	0	0	#NULL!	0	#NULL!	154	#NULL!	#NULL!	16	3	963	9	32	0	#NULL!	#NULL!	#NULL!	#NULL!	#NULL!
1	HEMO	HD	20.9571	43	M		24.4224	0	0	24	HB	2	N				0	0	0		#NULL!	0	0	#NULL!	0	#NULL!	179	217	#NULL!	13	8	788	0	27	0	#NULL!	#NULL!	#NULL!	#NULL!	#NULL!
1	HEMO	HD	32.7063	61	V		33.5974	0	0	75	LN	1	N				0	0	0		#NULL!	0	0	#NULL!	0	#NULL!	90	83	108	2	29	149	3	38	0	#NULL!	#NULL!	#NULL!	#NULL!	#NULL!
1	HEMO	HD	57.9538	61	M		25.3465	0	0	61	N3	2	Y				0	0	0		#NULL!	0	0	#NULL!	0	#NULL!	159	161	#NULL!	10	30	630	10	22	1	#NULL!	#NULL!	#NULL!	#NULL!	#NULL!
1	CAPD	PD	5.51155	55	V		31.0231	0	0	56	LN	1	N				0	0	0		#NULL!	0	0	#NULL!	0	#NULL!	121	137	140	2	9	129	4	16	0	#NULL!	#NULL!	#NULL!	#NULL!	#NULL!
1	HEMO	HD	30.6271	15	M		15.6106	0	0	70	N3	2	Y				0	0	0		#NULL!	0	0	#NULL!	0	#NULL!	101	107	#NULL!	9	26	566	9	22	1	#NULL!	#NULL!	#NULL!	#NULL!	#NULL!
1	HEMO	HD	0.49505	58	V		27.8218	0	0	30	LR	1	N				0	0	0		#NULL!	0	0	#NULL!	0	#NULL!	140	122	#NULL!	2	41	161	5	14	0	#NULL!	#NULL!	#NULL!	#NULL!	#NULL!
2	HEMO	HD	33.4323	45	M		17.9208	0	0	70	LN	1	N				0	0	0		#NULL!	0	0	#NULL!	0	#NULL!	98	87	#NULL!	2	29	149	2	16	0	#NULL!	#NULL!	#NULL!	#NULL!	#NULL!
1	GEEN		0	57	V		28.0528	0	0	58	LN	1	N				0	0	0		#NULL!	0	0	#NULL!	0	#NULL!	107	108	109	2	46	166	3	21	0	#NULL!	#NULL!	#NULL!	#NULL!	#NULL!
1	HEMO	HD	12.2442	37	M		20.9241	0	0	59	LR	1	N				0	0	0		#NULL!	0	0	#NULL!	0	#NULL!	138	126	#NULL!	2	49	169	3	21	0	#NULL!	#NULL!	#NULL!	#NULL!	#NULL!
1	HEMO	HD	25.3465	47	M		21.8152	0	0	75	N3	2	N				0	0	0		#NULL!	0	0	#NULL!	0	#NULL!	91	73	#NULL!	9	19	559	9	25	0	#NULL!	#NULL!	#NULL!	#NULL!	#NULL!
1	GEEN		0	34	V		20.363	0	0	65	LR	1	N				0	0	0		#NULL!	0	0	#NULL!	0	#NULL!	92	72	#NULL!	2	4	124	2	15	0	#NULL!	#NULL!	#NULL!	#NULL!	#NULL!
1	GEEN		0	55	V		20.165	0	0	66	LN	1	N				0	0	0		#NULL!	0	0	#NULL!	0	#NULL!	129	119	#NULL!	2	19	139	3	22	0	#NULL!	#NULL!	#NULL!	#NULL!	#NULL!
1	HEMO	HD	31.6502	34	V	O	25.3135	0	0	54	LN	1	N				0	0	0		#NULL!	0	0	#NULL!	0	#NULL!	93	93	#NULL!	2	12	132	4	17	0	#NULL!	#NULL!	#NULL!	#NULL!	#NULL!
1	HEMO	HD	69.4719	74	V		13.0693	0	0	85	HB	2	N				0	0	0		#NULL!	0	0	#NULL!	0	#NULL!	144	118	#NULL!	8	46	526	0	35	0	#NULL!	#NULL!	#NULL!	#NULL!	#NULL!
1	HEMO	HD	44.1584	60	V		32.0132	0	0	67	LR	1	Y				0	0	0		#NULL!	0	0	#NULL!	0	#NULL!	112	144	179	3	7	187	2	21	1	#NULL!	#NULL!	#NULL!	#NULL!	#NULL!
1	HEMO	HD	95.5776	54	M		24.4224	0	0	49	HB	2	Y				0	0	0		#NULL!	0	0	#NULL!	0	#NULL!	103	131	#NULL!	10	38	638	0	19	0	#NULL!	#NULL!	#NULL!	#NULL!	#NULL!
1	GEEN		0	43	M		27.1287	0	0	42	LR	1	N				0	0	0		#NULL!	0	0	#NULL!	0	#NULL!	101	101	113	2	14	134	6	21	0	#NULL!	#NULL!	#NULL!	#NULL!	#NULL!
1	HEMO	HD	17.3267	29	V	D	9.70297	0	2	67	LN	1	Y				0	0	0		#NULL!	0	0	#NULL!	0	#NULL!	64	#NULL!	#NULL!	3	25	205	4	23	0	#NULL!	#NULL!	#NULL!	#NULL!	#NULL!
1	CAPD	PD	28.4488	51	M		30.066	0	0	49	LR	1	Y				0	0	0		#NULL!	0	0	#NULL!	0	#NULL!	111	114	122	2	26	146	4	23	0	#NULL!	#NULL!	#NULL!	#NULL!	#NULL!
1	GEEN		0	3	M		13.4323	0	0	65	N3	2	N				0	0	0		#NULL!	0	0	#NULL!	0	#NULL!	73	57	#NULL!	11	12	672	16	15	0	#NULL!	#NULL!	#NULL!	#NULL!	#NULL!
1	CAPD	PD	34.4554	69	M		28.7789	0	0	74	N3	2	N				0	0	0		#NULL!	0	0	#NULL!	0	#NULL!	160	205	144	12	38	758	25	27	1	#NULL!	#NULL!	#NULL!	#NULL!	#NULL!
1	HEMO	HD	21.5842	14	M		24.4884	0	0	56	N3	2	Y				0	0	0		#NULL!	0	0	#NULL!	0	#NULL!	111	91	#NULL!	11	54	714	20	36	0	#NULL!	#NULL!	#NULL!	#NULL!	#NULL!
2	HEMO	HD	1.78218	41	M		13.3003	0	0	57	LN	1	N				0	0	0		#NULL!	0	0	#NULL!	0	#NULL!	144	121	#NULL!	2	0	120	2	13	0	#NULL!	#NULL!	#NULL!	#NULL!	#NULL!
1	HEMO	HD	-0.0660066	58	V		25.1815	0	0	65	N3	2	Y				0	0	0		#NULL!	0	0	#NULL!	0	#NULL!	111	87	#NULL!	13	23	803	18	26	1	#NULL!	#NULL!	#NULL!	#NULL!	#NULL!
3	HEMO	HD	20.6931	56	M		24.6205	0	0	28	LN	1	N				0	0	0		#NULL!	0	0	#NULL!	0	#NULL!	154	132	#NULL!	4	17	257	4	11	0	#NULL!	#NULL!	#NULL!	#NULL!	#NULL!
1	GEEN		0	74	M		15.9736	0	0	66	HB	2	N				0	0	0		#NULL!	0	0	#NULL!	0	#NULL!	168	199	#NULL!	13	9	789	0	23	0	#NULL!	#NULL!	#NULL!	#NULL!	#NULL!
